# Supplementary material for: The Antiviral Activity of the Lectin Griffithsin against SARS-CoV-2 Is Enhanced by the Presence of Structural Proteins
Source: Viruses. 2023 Dec 18;15(12):2452. doi: 10.3390/v15122452 (PMC10747160; doi:10.3390/v15122452)
Supplement: Supplementary file 1 [file viruses-15-02452-s001.zip]

Archive with 2 entries (2 files):
- Raw Data Reviewer.xlsx
- viruses-2689479-supplementary.pdf
